# Supplementary material for: Synthesis of Naringenin and Senecioic Acid Ester Derivatives and Biological Evaluation of the Astrocyte Antioxidant Mechanism and Reactivity After Inflammatory Stimulus
Source: Int J Mol Sci. 2025 Feb 28;26(5):2215. doi: 10.3390/ijms26052215 (PMC11900193; doi:10.3390/ijms26052215)
Supplement: Supplementary file 1 [file ijms-26-02215-s001.zip]

Archive with 1 entries (1 files):
- ijms-3492561-supplementary.pdf
